# Supplementary material for: Unravelling genomic drivers of speciation in Musa through genome assemblies of wild banana ancestors
Source: Nat Commun. 2025 Jan 23;16:961. doi: 10.1038/s41467-025-56329-4 (PMC11754795; doi:10.1038/s41467-025-56329-4)
Supplement: Supplementary file 3 — Supplementary Data 1 [file 41467_2025_56329_MOESM3_ESM.xlsx]

## Sheet: Supplementary Data 1
Supplementary Data 1. LTR retroelement sequence analysis in Musaceae assemblies
	E. glaucum	M. textilis	M. balbisiana	M. schizocarpa	M. a. halabanensis	M. a. banksii	M. a. burmannica	M.a.malaccenis (reference)	M.a.malaccensis h1	M.a.malaccensis h2	M. a. zebrina	Pisang Madu H2
Assembly size (Mb)	482	531	430	510	475	469	477	469	470	470	536	490
% Copia	16.15	27.77	26.55	30.92	28.88	28.77	30.76	30.9	30.92	30.79	33.97	29.53
Copia/Ale	3.78	5.83	4.27	5.97	5.13	4.41	4.95	4.82	4.87	4.81	5.59	4.99
Copia/Angela	6.54	9.55	8.02	12.69	13.65	8.82	8.98	8.63	8.66	8.58	10.58	10.64
Copia/Ikeros	3.33	2.05	1.91	1.77	1.81	1.95	2.3	2.47	2.52	2.52	1.94	2.07
Copia/Ivana	1.37	0.72	0.68	0.59	0.62	0.64	0.68	0.67	0.67	0.67	0.65	0.64
Copia/SIRE Maximus	6.1	16.58	18.35	20.42	19.6	20.14	20.98	21.22	21.17	21.01	24.09	20.08
Copia/TAR	0.25	0.05	0.06	0.05	0.05	0.12	0.08	0.08	0.06	0.06	0.06	0.09
Copia/Tork	2.3	4.09	2.94	4.13	3.47	3.19	3.71	3.67	3.71	3.75	3.7	3.44
% Gypsy	33.08	29.67	18.97	21.81	18.84	18.63	20.37	20.07	20.59	20.74	22.21	19.24
Gypsy/Reina	24.02	20.35	9.23	9.78	8.93	8.9	10.58	9.4	9042	9.27	10.02	8.84
Gypsy/Galadriel	7.17	6.13	4.72	6.2	4.99	4.04	4.38	4.57	4.76	5.12	5.43	4.61
Gypsy/CRM	1.96	2.27	2.61	2.89	2.51	2	2.41	3.29	3.42	3.38	3.55	2.25
Gypsy/Tekay	1.32	2.75	3.92	4.32	3.76	4.97	4.39	4.14	4.32	4.31	5.02	4.86
