# Supplementary material for: Unravelling genomic drivers of speciation in Musa through genome assemblies of wild banana ancestors
Source: Nat Commun. 2025 Jan 23;16:961. doi: 10.1038/s41467-025-56329-4 (PMC11754795; doi:10.1038/s41467-025-56329-4)
Supplement: Supplementary file 4 — Supplementary Data 2 [file 41467_2025_56329_MOESM4_ESM.xlsx]

## Sheet: Supplementary Data 2
Supplementary Data 2. Metrics of sequencing data
	M. a. zebrina	M. a. banksii	M. a. burmannica	Pisang madu	M. textilis	M. schizocarpa
Long read sequencing
Technology	ONT	ONT	ONT	PacBio HiFi	ONT	ONT
# reads	7694862	6864766	1202412	1653061	4466255	3630073
Cumulative size	84.7 Gb	49.4 Gb	22.5 Gb	24.1 Gb	35.4 Gb	30.5 Gb
N50	20769	18292	25502	14715	27995	27128
Hi-C sequencing
# reads	182355675	-	144556018	-	200458280	-
Cumulative size	54.8 Gb	-	43.4 Gb	-	60.5 Gb	-
Optical mapping data (M.a.banksii)
	-	DLE-1 Optical Maps / BspQI Optical Maps	-	-	-	-
Cumulative size	-	488 Mb / 487.35 Mb	-	-	-	-
# of genome maps	-	28 / 213	-	-	-	-
N50	-	38.98 Mb / 3.72 Mb	-	-	-	-
