# Supplementary material for: Unravelling genomic drivers of speciation in Musa through genome assemblies of wild banana ancestors
Source: Nat Commun. 2025 Jan 23;16:961. doi: 10.1038/s41467-025-56329-4 (PMC11754795; doi:10.1038/s41467-025-56329-4)
Supplement: Supplementary file 5 — Supplementary Data 3 [file 41467_2025_56329_MOESM5_ESM.xlsx]

## Sheet: Supplementary Data 3
Supplementary Data 3. Metrics of assemblies
	hybrid scaffolds	Nanopore contigs	Hi-C scaffolding	Bionano scaffolding	Genetic map anchoring
Metrics of M. a. banksii assembly
# scaffolds	149	-	-	-	-
Cumulative size	484810509	-	-	-	-
N50 (L50)	39,442,228 (6)	-	-	-	-
N90 (L90)	10,237,229 (11)	-	-	-	-
Max size	47700301	-	-	-	-
Metrics of M. schizocarpa V2 assembly
#	-	251	-	213	11
N50	-	20,739,175 (11)	-	37,216,495 (6)	49,105,608 (5)
N90	-	5,333,442 (29)	-	11,278,161 (5)	37,314,632 (10)
min Size	-	22639	-	22638	37216495
max Size	-	2113950	-	52722738	54926343
Cumulative size	-	530601474	-	534641660	509769639
	-
Metrics of M. a. burmannica assembly
#	-	413	66	-	11
N50	-	3,701,535 (36)	44,159,160 (6)	-	44,159,160 (6)
N90	-	808,304 (149)	32,879,564 (11)	-	39,979,564 (10)
minSize	-	22113	22113	-	32879565
maxSize	-	13291952	50307323	-	50307323
Cumulative size	-	502417357	505472840	-	477373971
Metrics of M. a. zebrina assembly
#	-	406	90	-	11
N50	-	7,489,489 (22)	49,272,316 (6)	-	50,612,976 (5)
N90	-	935,518 (100)	40,304,636 (11)	-	41,167,300 (10)
min Size	-	20582	22595	-	40304635
max Size	-	29738007	58805705	-	58805705
Cumulative size	-	552348740	551575136	-	535894505
Metrics of M. textilis assembly
#	-	838	104	-	10
N50	-	4,006,992 (35)	50,963,744 (5)	-	52,059,396 (5)
N90	-	475,672 (177)	28,066,424 (11)	-	48,173,052 (9)
minSize	-	6703	30147	-	43640249
maxSize	-	18061326	60103639	-	63395575
Assembly size	-	551404866	551771866	-	531054694
