# Supplementary material for: Unravelling genomic drivers of speciation in Musa through genome assemblies of wild banana ancestors
Source: Nat Commun. 2025 Jan 23;16:961. doi: 10.1038/s41467-025-56329-4 (PMC11754795; doi:10.1038/s41467-025-56329-4)
Supplement: Supplementary file 6 — Supplementary Data 4 [file 41467_2025_56329_MOESM6_ESM.xlsx]

## Sheet: Supplementary Data 4
Supplementary Data 4. Statistics of assemblies
		M. a. zebrina	M. a. banksii	M. a. burmannica	M. textilis	M. schizocarpa	Pisang Madu H1	Pisang Madu H2
N90 (bp) scaffolds (L90)		40,304,635 (11)	32,498,967 (11)	32,879,565 (11)	43,640,249 (10)	37,314,632 (10)	32,022,528 (12)	33,584,092 (11)
Min. scaffold size (bp)		40,304,635	32,498,967	32,879,565	43,640,249	37,216,495	4,093,978	2,532,414
Max. scaffold size (bp)		58,805,705	49,037,876	50,307,323	63,395,575	54,926,343	48,811,776	59,938,488
Cumulative chromosome assembly size (bp)		550914747	484810509	505072535	545596533	534231884	529639946	544552732
Number (bp) of Ns (%)		38,600 (0.01%)	20,859,129 (4.30%)	178,000 (0.04%)	81,901 (0.02%)	3,715,648 (0.70%)	47,700 (0.01%)	51,100 (0.01%)
Number of contigs		400	670	410	833	263	491	525
N90 (bp) contigs (L90)		946,365 (99)	322,557 (330)	808,304 (150)	472,814 (177)	4,085,089 (29)	1,839,434 (32)	1,418,056 (65)
Busco (N=1,614)	Complete	1,592 (98.7%)	1,581 (98.0%)	1,592 (98.7%)	1,547 (95.8%)	1,593 (98.7%)	1,596 (98.9%)	1,594 (98.8%)
	Dup.	85 (5.3%)	77 (4.8%)	91 (5.6%)	63 (3.9%)	83 (5.1%)	82 (5.1%)	72 (4.5%)
	Frag.	7 (0.4%)	4 (0.2%)	5 (0.3%)	15 (0.9%)	7 (0.4%)	4 (0.2%)	3 (0.2%)
	Missing	15 (0.9%)	29 (1.8%)	17 (1,1%)	52 (3.3%)	14 (0.9%)	14 (0.9%)	17 (1.0%)
Merqury score (completion)		93.4326	96.1384	87.7128	84.9691	96.3109	64.3101	67.7478
Merqury score (QV)		26.4901	28.5276	25.6761	28.0452	26.1678	51.1888	51.9194
Merqury score in genic regions (QV)		45.5149	46.8864	41.5049	40.3974	47.0812	56.2895	56.0221
RNA-Seq alignment rate (Hisat2)		91.53%	92.00%	94.40%	88.40%	86.70%	89.24%	89.57%
RNA-Seq data used		SRR9203051	SRR9203048	SRR11197802	ERR6912813	SRR11197799	SRR11197791	SRR11197791
number of genes		34.451	33.371	35.669	33662	35.075	35986	36439
Avg. gene size (nt)		5065	4980	5034	5413	5357	5077	5035
Avg. CDS size (nt.)		1.222	1.231	1.196	1.154	1.185	1.196	1.191
Avg. number of exon per gene		5.14	5.18	5.05	4.86	5.03	4.94	4.93
Avg. intron size (nt.)		781	750	767	846	845	789	788
Busco	Complete	97.6%	96.2%	97.2%	90.0%	97.2%	97.3%	97.3%
	Dup.	4.5%	4.4%	5.2%	3.6%	5.1%	5.0%	4.9%
	Frag.	0.6%	1.4%	0.9%	4.0%	0.8%	0.7%	0.9%
	Missing	1.8%	2.4%	1.9%	6.0%	2.0%	2.0%	1.8%
Cumulative chromosomes assembly size (bp)		535,894,505	468,643,172	477,373,971	531,054,694	509,769,639	475,352,080	490,264,866
Putative mitochondrion assembly size (bp)		9,970,149	12,284,469	7,512,211	7,164,351	9,963,511	18,171,370	18,171,370
ChrUn random assembly size (bp)		3,991,003	2,076,229	12,566,252	6,446,792	4,171,300	4,093,985	2,532,421
Repeat in assembly assembly size (bp)		1,059,108	1,806,663	7,620,118	930.717	10,327,452	32,022,535	33,584,099
