# Supplementary material for: Unravelling genomic drivers of speciation in Musa through genome assemblies of wild banana ancestors
Source: Nat Commun. 2025 Jan 23;16:961. doi: 10.1038/s41467-025-56329-4 (PMC11754795; doi:10.1038/s41467-025-56329-4)
Supplement: Supplementary file 7 — Supplementary Data 5 [file 41467_2025_56329_MOESM7_ESM.xlsx]

## Sheet: Supplementary Data 5
Supplementary Data 5. Populations used for the contig validation and anchorage of assemblies
Population	Female parent*	Male parent*	Population size	Assembly	bioproject
PMK	(Pahang x Maia'Oa)	Khae (Phrae)	90	Maia'Oa selfing = M.a.zebrina	PRJNA667853
PCMo	(Pahang x Calcutta4)	Monyet	74	Maia'Oa selfing = M.a.zebrina	PRJNA667853
BCM	(Banksii x Calcutta4)	Malaccensis nain	75	Calcutta4 selfing & Banksii = M.a.burmannica & M.a.banksii	PRJNA667853
PBC	(Pahang x Banksii)	Calcutta4	133	Calcutta4 selfing & Banksii = M.a.burmannica & M.a.banksii	PRJNA667853
Madga	Pisang Madu	Galeo	154	Pisang Madu	PRJNA667853
AFTXT	Musa textilis	Musa textilis	53	M.textilis	PRJNA1078411
MalChi	Malaccensis nain	Chicame	34	Cavendish	PRJNA1182927
*Accessions used as parents were from the CRB-PT collection of French West Indies. Pahang: PT-BA-00267, Maia'Oa: PT-BA-00182, Calcutta4: PT-BA-00051, Banksii: PT-BA-00024, Pisang Madu: PT-BA-00304, Musa textilis: PT-BA-00228, Galeo: PT-BA-00097, Khae (Phrae): PT-BA-00147, Malaccensis nain: PT-BA-00454, Monyet: PT-BA-00212; Chicame: PT-BA-00056.
