# Supplementary material for: Unravelling genomic drivers of speciation in Musa through genome assemblies of wild banana ancestors
Source: Nat Commun. 2025 Jan 23;16:961. doi: 10.1038/s41467-025-56329-4 (PMC11754795; doi:10.1038/s41467-025-56329-4)
Supplement: Supplementary file 8 — Supplementary Data 6 [file 41467_2025_56329_MOESM8_ESM.xlsx]

## Sheet: Supplementary Data 6
Supplementary Data 6. RNAseq runs used for gene prediction
Run	Assemblies to map
SRR9203047	M. a. burmannica, M. schizocarpa
SRR11197802	M. a. burmannica, M. schizocarpa
SRR11197801	M. a. burmannica, M. schizocarpa
SRR11197799	M. a. burmannica, M. schizocarpa
SRR9203051	M. a. zebrina, M. schizocarpa
SRR9203053	M. a. zebrina, M. schizocarpa
SRR9203040	M. a. zebrina, M. schizocarpa
SRR9203048	M. a. zebrina, M. schizocarpa
ERR6912808	M. textilis
ERR6912811	M. textilis
ERR6912813	M. textilis
SRR11197791	Pisang Madu H1, Pisang Madu H2, M. schizocarpa
