# Supplementary material for: Unravelling genomic drivers of speciation in Musa through genome assemblies of wild banana ancestors
Source: Nat Commun. 2025 Jan 23;16:961. doi: 10.1038/s41467-025-56329-4 (PMC11754795; doi:10.1038/s41467-025-56329-4)
Supplement: Supplementary file 9 — Supplementary Data 7 [file 41467_2025_56329_MOESM9_ESM.xlsx]

## Sheet: Supplementary Data 7
Supplementary Data 7. Assembly statistics in genome assembled in this study and similar genomes from other studies
	M. textilis		M. a. zebrina
Study	This study	(abaca) Zhou et al. 2023	This study	Li et al. 2023
Cumulative size	545,596,533	613,062,180	550,914,747	547,773,862
Number of scaffolds	13	83	14	50
N50 (L50)	52,059,397 (5)	59,313,598 (5)	49,272,315 (6)	50,387,231 (6)
N90 (L90)	43,640,249 (10)	54,598,803 (9)	40,304,635 (11)	40,539,285 (10)
Maximum size	63395575	75440101	58805705	55335395
N’s number	81,901 (0.02%)	31,600 (0.01%)	38,600 (0.01%)	28,200 (0.01%)
Number of contigs	833	399	400	332
Contigs N50 (L50)	4,000,079 (35)	2,921,340 (62)	8,336,557 (21)	7,235,383 (21)
BUSCO scores (N=1,614)	C:95.8% [S:91.9%,D:3.9%] F:0.9% M:3.3%	C:96.9% [S:87.7%,D:9.2%] F:0.6% M:2.5%	C:98.7% [S:93.4%,D:5.3%] F:0.4% M:0.9%	C:98.6% [S:93.9%,D:4.7%] F:0.4% M:1.0%
Merqury QV	28.0452	24.0261	26.4909	27.3631
Merqury completness	84.9691	76.5546	93.4326	88.9699
