# Supplementary material for: Unravelling genomic drivers of speciation in Musa through genome assemblies of wild banana ancestors
Source: Nat Commun. 2025 Jan 23;16:961. doi: 10.1038/s41467-025-56329-4 (PMC11754795; doi:10.1038/s41467-025-56329-4)
Supplement: Supplementary file 10 — Supplementary Data 8 [file 41467_2025_56329_MOESM10_ESM.xlsx]

## Sheet: Supplementary Data 8
Supplementary Data 8. Pisang Madu contigs haplotype sorting
Contig	Size	Num. 10kb H1	Num. 10kb H2	sum	prop. 10kb H1	prop. 10kb H2	Final haplotype
h1tg000001l	40165546	16778	532	17310	96.9266	3.07337	H1
h2tg000001l	35727722	14702	281	14983	98.1245	1.87546	H1
h2tg000027l	33655710	16197	239	16436	98.5459	1.45413	H1
h1tg000015l	26687090	16635	218	16853	98.7065	1.29354	H1
h2tg000015l	26328497	11872	112	11984	99.0654	0.934579	H1
h2tg000005l	26266918	15041	252	15293	98.3522	1.64781	H1
h1tg000032l	24286716	10195	89	10284	99.1346	0.865422	H1
h1tg000025l	22878217	411	3444	3855	10.6615	89.3385	H2
h2tg000019l	22393065	145	13761	13906	1.04272	98.9573	H2
h2tg000012l	19575232	9471	89	9560	99.069	0.930962	H1
h2tg000036l	19148658	56	5598	5654	0.990449	99.0096	H2
h1tg000013l	18426952	10950	87	11037	99.2117	0.788258	H1
h1tg000004l	18361868	150	2381	2531	5.92651	94.0735	H2
h2tg000025l	18056057	11442	118	11560	98.9792	1.02076	H1
h1tg000007l	17149786	10259	93	10352	99.1016	0.898377	H1
h1tg000024l	16244884	34	2107	2141	1.58804	98.412	H2
h2tg000030l	16244875	34	2096	2130	1.59624	98.4038	H2
h2tg000011l	15995847	2893	63	2956	97.8687	2.13126	H1
h2tg000006l	15991969	46	3228	3274	1.40501	98.595	H2
h1tg000033l	15774831	193	12710	12903	1.49578	98.5042	H2
h2tg000017l	15703522	11185	122	11307	98.921	1.07898	H1
h2tg000021l	15231227	184	11400	11584	1.5884	98.4116	H2
h1tg000002l	15006765	1610	14	1624	99.1379	0.862069	H1
h2tg000003l	15006765	1610	14	1624	99.1379	0.862069	H1
h1tg000018l	14860914	132	10529	10661	1.23816	98.7618	H2
h1tg000009l	14700964	54	11059	11113	0.485917	99.5141	H2
h2tg000022l	14658466	121	10662	10783	1.12214	98.8779	H2
h2tg000026l	14607702	11598	220	11818	98.1384	1.86157	H1
h1tg000003l	14207487	7988	111	8099	98.6295	1.37054	H1
h1tg000020l	14110542	10863	111	10974	98.9885	1.01148	H1
h1tg000027l	14049406	124	12256	12380	1.00162	98.9984	H2
h1tg000035l	13880130	10095	90	10185	99.1163	0.883652	H1
h1tg000023l	13632275	57	11667	11724	0.486182	99.5138	H2
h1tg000005l	13550008	50	9045	9095	0.549753	99.4502	H2
h1tg000019l	12940271	53	7478	7531	0.703758	99.2962	H2
h2tg000010l	12562430	21	595	616	3.40909	96.5909	H2
h1tg000008l	12492370	9902	147	10049	98.5372	1.46283	H1
h1tg000006l	12468262	744	5	749	99.3324	0.667557	H1
h2tg000004l	12468262	744	5	749	99.3324	0.667557	H1
h1tg000036l	12051890	44	2307	2351	1.87154	98.1285	H2
h2tg000042l	12051876	44	2307	2351	1.87154	98.1285	H2
h1tg000022l	10682488	73	9530	9603	0.760179	99.2398	H2
h2tg000028l	10379513	62	8684	8746	0.708895	99.2911	H2
h2tg000024l	10152821	4229	95	4324	97.803	2.19704	H1
h2tg000018l	10100946	125	8501	8626	1.44911	98.5509	H2
h1tg000010l	8961454	11	882	893	1.2318	98.7682	H2
h2tg000009l	8961454	11	882	893	1.2318	98.7682	H2
h2tg000007l	8936248	1164	5	1169	99.5723	0.427716	H1
h1tg000055l	8875168	81	6497	6578	1.23138	98.7686	H2
h1tg000029l	8737741	1501	39	1540	97.4675	2.53247	H1
h1tg000017l	8285204	50	3687	3737	1.33797	98.662	H2
h2tg000035l	7374473	63	6347	6410	0.982839	99.0172	H2
h1tg000026l	7110074	97	6150	6247	1.55275	98.4473	H2
h1tg000021l	7041661	5	459	464	1.07759	98.9224	H2
h2tg000020l	7041661	5	459	464	1.07759	98.9224	H2
h2tg000059l	6750768	33	3567	3600	0.916667	99.0833	H2
h2tg000013l	6578541	39	5558	5597	0.696802	99.3032	H2
h2tg000029l	6549743	28	5626	5654	0.495225	99.5048	H2
h2tg000038l	6532482	3	596	599	0.500835	99.4992	H2
h2tg000016l	6236328	6	527	533	1.1257	98.8743	H2
h1tg000051l	6145535	136	1957	2093	6.49785	93.5022	H2
h2tg000023l	5982914	14	1005	1019	1.3739	98.6261	H2
h2tg000041l	5930809	33	4695	4728	0.69797	99.302	H2
h1tg000049l	5906435	46	4364	4410	1.04308	98.9569	H2
h2tg000014l	5771249	1747	169	1916	91.1795	8.82046	H1
h1tg000031l	5686424	8	515	523	1.52964	98.4704	H2
h2tg000045l	5572433	48	4224	4272	1.1236	98.8764	H2
h1tg000012l	5563785	936	16	952	98.3193	1.68067	H1
h1tg000011l	5121074	5	490	495	1.0101	98.9899	H2
h1tg000037l	4743864	15	808	823	1.8226	98.1774	H2
h2tg000043l	4743864	15	808	823	1.8226	98.1774	H2
h2tg000008l	4736870	3886	54	3940	98.6294	1.37056	H1
h1tg000073l	4388680	3	653	656	0.457317	99.5427	H2
h2tg000074l	4388680	3	653	656	0.457317	99.5427	H2
h2tg000044l	4265639	3409	55	3464	98.4122	1.58776	H1
h1tg000014l	3859747	5	143	148	3.37838	96.6216	H2
h2tg000034l	3837462	6	1330	1336	0.449102	99.5509	H2
h1tg000048l	3775049	30	1282	1312	2.28659	97.7134	H2
h1tg000016l	3773147	5	492	497	1.00604	98.994	H2
h2tg000056l	3728870	29	1263	1292	2.24458	97.7554	H2
h2tg000047l	3657608	10	488	498	2.00803	97.992	H2
h2tg000052l	3454105	2801	147	2948	95.0136	4.98643	H1
h1tg000028l	3443283	12	3029	3041	0.394607	99.6054	H2
h1tg000042l	2950574	50	1188	1238	4.03877	95.9612	H2
h1tg000030l	2808652	524	5	529	99.0548	0.94518	H1
h2tg000032l	2808652	524	5	529	99.0548	0.94518	H1
h1tg000064l	2395322	2	705	707	0.282885	99.7171	H2
h1tg000053l	2353179	13	1459	1472	0.883152	99.1168	H2
h1tg000052l	2215494	4	482	486	0.823045	99.177	H2
h1tg000056l	2205030	35	389	424	8.25472	91.7453	H2
h2tg000031l	2199587	12	1286	1298	0.924499	99.0755	H2
h1tg000039l	2027013	4	708	712	0.561798	99.4382	H2
h1tg000044l	2016039	1	84	85	1.17647	98.8235	H2
h2tg000048l	1969097	21	1766	1787	1.17515	98.8248	H2
h1tg000077l	1839434	483	0	483	100	0	H1
h2tg000077l	1839434	483	0	483	100	0	H1
h1tg000034l	1759220	0	143	143	0	100	H2
h2tg000039l	1759220	0	143	143	0	100	H2
h2tg000050l	1756503	1294	31	1325	97.6604	2.33962	H1
h2tg000002l	1738707	17	982	999	1.7017	98.2983	H2
h1tg000062l	1726635	2	213	215	0.930233	99.0698	H2
h2tg000068l	1726635	2	213	215	0.930233	99.0698	H2
h1tg000041l	1670411	11	395	406	2.70936	97.2906	H2
h1tg000038l	1618108	0	170	170	0	100	H2
h2tg000037l	1586737	6	644	650	0.923077	99.0769	H2
h1tg000097l	1442853	2	58	60	3.33333	96.6667	H2
h2tg000033l	1418056	3	615	618	0.485437	99.5146	H2
h2tg000054l	1283682	2	116	118	1.69492	98.3051	H2
h2tg000083l	1273913	12	1084	1096	1.09489	98.9051	H2
h2tg000060l	1191065	0	80	80	0	100	H2
h2tg000081l	1156177	0	284	284	0	100	H2
h2tg000113l	1008795	3	302	305	0.983607	99.0164	H2
h1tg000088l	949306	8	17	25	32	68	NotAttributed
h2tg000087l	949306	8	17	25	32	68	NotAttributed
h1tg000045l	920153	8	15	23	34.7826	65.2174	NotAttributed
h2tg000055l	920153	8	15	23	34.7826	65.2174	NotAttributed
h1tg000087l	877303	8	15	23	34.7826	65.2174	NotAttributed
h2tg000086l	877303	8	15	23	34.7826	65.2174	NotAttributed
h1tg000076l	814190	6	9	15	40	60	NotAttributed
h2tg000076l	814190	6	9	15	40	60	NotAttributed
h2tg000049l	803075	217	9	226	96.0177	3.9823	H1
h1tg000057l	745249	0	70	70	0	100	H2
h2tg000063l	745249	0	70	70	0	100	H2
h2tg000057l	738562	126	6	132	95.4545	4.54545	H1
h1tg000079l	680212	5	15	20	25	75	NotAttributed
h2tg000079l	680212	5	15	20	25	75	NotAttributed
h1tg000075l	675440	9	11	20	45	55	NotAttributed
h2tg000075l	675440	9	11	20	45	55	NotAttributed
h1tg000072l	649856	8	7	15	53.3333	46.6667	NotAttributed
h2tg000073l	649856	8	7	15	53.3333	46.6667	NotAttributed
h1tg000068l	641322	8	5	13	61.5385	38.4615	NotAttributed
h2tg000071l	641322	8	5	13	61.5385	38.4615	NotAttributed
h2tg000066l	532432	135	4	139	97.1223	2.8777	H1
h1tg000066l	482240	2	7	9	22.2222	77.7778	NotAttributed
h2tg000069l	482240	2	7	9	22.2222	77.7778	NotAttributed
h1tg000107l	453711	85	0	85	100	0	H1
h2tg000102l	453711	85	0	85	100	0	H1
h1tg000111l	415543	8	5	13	61.5385	38.4615	NotAttributed
h2tg000104l	415543	8	5	13	61.5385	38.4615	NotAttributed
h1tg000146l	355833	3	8	11	27.2727	72.7273	NotAttributed
h2tg000125l	355833	3	8	11	27.2727	72.7273	NotAttributed
h2tg000127l	325132	3	3	6	50	50	NotAttributed
h1tg000147l	325094	3	3	6	50	50	NotAttributed
h1tg000078l	313674	8	8	16	50	50	NotAttributed
h2tg000078l	313674	8	8	16	50	50	NotAttributed
h1tg000054l	299570	1	4	5	20	80	NotAttributed
h2tg000061l	299570	1	4	5	20	80	NotAttributed
h1tg000085l	236001	1	5	6	16.6667	83.3333	NotAttributed
h2tg000085l	236001	1	5	6	16.6667	83.3333	NotAttributed
h1tg000061l	231579	2	1	3	66.6667	33.3333	NotAttributed
h2tg000067l	231579	2	1	3	66.6667	33.3333	NotAttributed
h1tg000148l	229513	3	5	8	37.5	62.5	NotAttributed
h2tg000128l	229513	3	5	8	37.5	62.5	NotAttributed
h1tg000157l	221438	4	4	8	50	50	NotAttributed
h2tg000132l	221438	4	4	8	50	50	NotAttributed
h1tg000081l	208967	0	87	87	0	100	H2
h1tg000098l	203118	4	3	7	57.1429	42.8571	NotAttributed
h2tg000096l	203118	4	3	7	57.1429	42.8571	NotAttributed
h1tg000067l	194139	2	3	5	40	60	NotAttributed
h2tg000070l	194139	2	3	5	40	60	NotAttributed
h1tg000101l	188930	2	3	5	40	60	NotAttributed
h2tg000099l	188930	2	3	5	40	60	NotAttributed
h1tg000090l	170155	0	1	1	0	100	NotAttributed
h2tg000090l	170155	0	1	1	0	100	NotAttributed
h2tg000136l	166289	15	18	33	45.4545	54.5455	NotAttributed
h1tg000128l	149681	1	3	4	25	75	NotAttributed
h2tg000114l	149681	1	3	4	25	75	NotAttributed
h1tg000058l	134960	0	2	2	0	100	NotAttributed
h2tg000064l	134960	0	2	2	0	100	NotAttributed
h1tg000138c	120893	7	7	14	50	50	NotAttributed
h2tg000084l	113514	0	1	1	0	100	NotAttributed
h1tg000250l	105382	2	0	2	100	0	NotAttributed
h1tg000144l	91341	0	7	7	0	100	NotAttributed
h2tg000124l	91341	0	7	7	0	100	NotAttributed
h2tg000178l	86408	1	60	61	1.63934	98.3607	H2
h1tg000193l	84770	1	2	3	33.3333	66.6667	NotAttributed
h2tg000146l	84770	1	2	3	33.3333	66.6667	NotAttributed
h2tg000173l	84579	9	11	20	45	55	NotAttributed
h2tg000130l	82920	3	4	7	42.8571	57.1429	NotAttributed
h1tg000116l	82485	1	0	1	100	0	NotAttributed
h2tg000109l	82485	1	0	1	100	0	NotAttributed
h1tg000368l	80269	0	1	1	0	100	NotAttributed
h1tg000113l	78038	0	2	2	0	100	NotAttributed
h2tg000181l	74104	2	0	2	100	0	NotAttributed
h1tg000071l	72933	3	5	8	37.5	62.5	NotAttributed
h1tg000263l	72628	3	7	10	30	70	NotAttributed
h2tg000187l	72628	3	7	10	30	70	NotAttributed
h1tg000164l	63548	2	1	3	66.6667	33.3333	NotAttributed
h2tg000134l	63548	2	1	3	66.6667	33.3333	NotAttributed
h1tg000380l	61914	2	1	3	66.6667	33.3333	NotAttributed
h2tg000245l	61914	2	1	3	66.6667	33.3333	NotAttributed
h1tg000386l	53885	2	0	2	100	0	NotAttributed
h2tg000246l	53885	2	0	2	100	0	NotAttributed
h1tg000236l	53430	2	0	2	100	0	NotAttributed
h1tg000215l	52726	3	8	11	27.2727	72.7273	NotAttributed
h2tg000195l	49661	1	44	45	2.22222	97.7778	H2
h2tg000094l	48248	2	7	9	22.2222	77.7778	NotAttributed
h1tg000300l	47550	1	0	1	100	0	NotAttributed
h2tg000211l	47550	1	0	1	100	0	NotAttributed
h1tg000394l	46360	2	1	3	66.6667	33.3333	NotAttributed
h2tg000250l	46360	2	1	3	66.6667	33.3333	NotAttributed
h1tg000258l	46289	2	0	2	100	0	NotAttributed
h2tg000080l	45701	0	24	24	0	100	H2
h1tg000335l	45683	2	0	2	100	0	NotAttributed
h1tg000235l	43416	3	0	3	100	0	NotAttributed
h2tg000169l	43416	3	0	3	100	0	NotAttributed
h1tg000337l	43054	1	0	1	100	0	NotAttributed
h2tg000230l	43054	1	0	1	100	0	NotAttributed
h1tg000210l	42453	0	1	1	0	100	NotAttributed
h2tg000159l	42453	0	1	1	0	100	NotAttributed
h1tg000280l	41302	1	0	1	100	0	NotAttributed
h2tg000203l	41302	1	0	1	100	0	NotAttributed
h1tg000277l	40508	0	41	41	0	100	H2
h1tg000121l	40147	2	1	3	66.6667	33.3333	NotAttributed
h2tg000275l	39330	1	36	37	2.7027	97.2973	H2
h1tg000106l	39281	2	0	2	100	0	NotAttributed
h1tg000208l	38836	3	1	4	75	25	NotAttributed
h1tg000432l	38317	1	0	1	100	0	NotAttributed
h2tg000263l	38317	1	0	1	100	0	NotAttributed
h1tg000449l	38016	2	1	3	66.6667	33.3333	NotAttributed
h1tg000244l	37954	3	0	3	100	0	NotAttributed
h1tg000091l	37260	4	1	5	80	20	NotAttributed
h1tg000458l	37161	1	0	1	100	0	NotAttributed
h1tg000135l	37085	2	1	3	66.6667	33.3333	NotAttributed
h1tg000296l	36645	1	0	1	100	0	NotAttributed
h1tg000402l	36590	2	1	3	66.6667	33.3333	NotAttributed
h1tg000286l	36589	1	1	2	50	50	NotAttributed
h1tg000176l	36415	37	0	37	100	0	H1
h1tg000287l	36229	1	1	2	50	50	NotAttributed
h1tg000362l	36214	3	1	4	75	25	NotAttributed
h2tg000238l	36214	3	1	4	75	25	NotAttributed
h1tg000371l	36125	0	15	15	0	100	H2
h1tg000346l	35123	1	1	2	50	50	NotAttributed
h1tg000256l	35088	1	0	1	100	0	NotAttributed
h1tg000347l	34971	1	0	1	100	0	NotAttributed
h1tg000343l	34783	2	1	3	66.6667	33.3333	NotAttributed
h1tg000118l	34664	2	0	2	100	0	NotAttributed
h2tg000110l	34664	2	0	2	100	0	NotAttributed
h1tg000444l	34466	1	0	1	100	0	NotAttributed
h1tg000183l	34406	1	1	2	50	50	NotAttributed
h1tg000418l	34294	1	7	8	12.5	87.5	NotAttributed
h2tg000259l	34294	1	7	8	12.5	87.5	NotAttributed
h1tg000422l	33802	1	0	1	100	0	NotAttributed
h2tg000261l	33802	1	0	1	100	0	NotAttributed
h1tg000372l	33598	0	1	1	0	100	NotAttributed
h1tg000387l	33514	1	1	2	50	50	NotAttributed
h1tg000389l	33460	1	0	1	100	0	NotAttributed
h2tg000249l	33460	1	0	1	100	0	NotAttributed
h2tg000216l	33443	1	0	1	100	0	NotAttributed
h1tg000224l	33064	2	1	3	66.6667	33.3333	NotAttributed
h2tg000167l	33064	2	1	3	66.6667	33.3333	NotAttributed
h1tg000260l	33028	1	1	2	50	50	NotAttributed
h1tg000242l	33019	1	7	8	12.5	87.5	NotAttributed
h2tg000175l	33019	1	7	8	12.5	87.5	NotAttributed
h2tg000119l	32685	0	9	9	0	100	NotAttributed
h1tg000442l	32544	1	0	1	100	0	NotAttributed
h2tg000277l	32413	22	0	22	100	0	H1
h2tg000142l	31921	0	2	2	0	100	NotAttributed
h1tg000093l	31878	2	1	3	66.6667	33.3333	NotAttributed
h1tg000382l	31807	2	0	2	100	0	NotAttributed
h1tg000367l	31542	0	2	2	0	100	NotAttributed
h2tg000241l	31542	0	2	2	0	100	NotAttributed
h1tg000040l	31284	1	0	1	100	0	NotAttributed
h1tg000318l	31256	1	0	1	100	0	NotAttributed
h1tg000360l	31220	12	0	12	100	0	H1
h1tg000365l	31158	1	0	1	100	0	NotAttributed
h1tg000264l	30982	1	1	2	50	50	NotAttributed
h1tg000222l	30866	1	1	2	50	50	NotAttributed
h2tg000129l	30481	0	11	11	0	100	H2
h1tg000115l	29971	0	1	1	0	100	NotAttributed
h2tg000108l	29971	0	1	1	0	100	NotAttributed
h1tg000313l	29758	1	0	1	100	0	NotAttributed
h1tg000469l	29751	1	0	1	100	0	NotAttributed
h1tg000392l	29722	1	0	1	100	0	NotAttributed
h1tg000168l	29707	1	0	1	100	0	NotAttributed
h1tg000238l	29495	1	0	1	100	0	NotAttributed
h1tg000344l	29459	29	1	30	96.6667	3.33333	H1
h1tg000289l	29069	2	0	2	100	0	NotAttributed
h1tg000211l	28993	1	0	1	100	0	NotAttributed
h1tg000410l	28882	2	1	3	66.6667	33.3333	NotAttributed
h1tg000271l	28830	1	1	2	50	50	NotAttributed
h1tg000490l	28494	1	0	1	100	0	NotAttributed
h1tg000229l	28315	29	0	29	100	0	H1
h1tg000328l	28311	1	0	1	100	0	NotAttributed
h1tg000405l	28270	2	1	3	66.6667	33.3333	NotAttributed
h1tg000445l	28142	1	0	1	100	0	NotAttributed
h1tg000305l	28116	1	1	2	50	50	NotAttributed
h1tg000413l	28104	1	0	1	100	0	NotAttributed
h1tg000340l	28000	2	1	3	66.6667	33.3333	NotAttributed
h1tg000228l	27973	0	25	25	0	100	H2
h1tg000308l	27904	1	0	1	100	0	NotAttributed
h1tg000241l	27618	1	0	1	100	0	NotAttributed
h1tg000406l	27492	1	1	2	50	50	NotAttributed
h1tg000378l	27131	2	1	3	66.6667	33.3333	NotAttributed
h1tg000462l	27079	2	0	2	100	0	NotAttributed
h2tg000174l	27024	0	2	2	0	100	NotAttributed
h1tg000485l	26963	0	2	2	0	100	NotAttributed
h1tg000463l	26947	0	6	6	0	100	NotAttributed
h1tg000323l	26882	1	0	1	100	0	NotAttributed
h1tg000460l	26767	2	0	2	100	0	NotAttributed
h1tg000206l	26671	1	0	1	100	0	NotAttributed
h1tg000196l	26660	2	1	3	66.6667	33.3333	NotAttributed
h1tg000177l	26619	2	0	2	100	0	NotAttributed
h1tg000194l	26611	0	1	1	0	100	NotAttributed
h2tg000147l	26611	0	1	1	0	100	NotAttributed
h1tg000142l	26598	0	4	4	0	100	NotAttributed
h1tg000294l	26556	27	0	27	100	0	H1
h1tg000492l	26518	1	0	1	100	0	NotAttributed
h1tg000317l	26508	2	1	3	66.6667	33.3333	NotAttributed
h1tg000240l	26507	14	0	14	100	0	H1
h1tg000475l	26381	2	1	3	66.6667	33.3333	NotAttributed
h1tg000401l	26339	27	0	27	100	0	H1
h1tg000342l	26304	1	0	1	100	0	NotAttributed
h1tg000291l	26168	1	1	2	50	50	NotAttributed
h1tg000431l	26082	0	26	26	0	100	H2
h1tg000470l	26031	3	0	3	100	0	NotAttributed
h1tg000391l	26010	26	0	26	100	0	H1
h1tg000199l	25536	1	0	1	100	0	NotAttributed
h1tg000285l	25520	1	0	1	100	0	NotAttributed
h1tg000267l	25312	1	1	2	50	50	NotAttributed
h1tg000366l	25129	1	0	1	100	0	NotAttributed
h1tg000491l	24923	0	2	2	0	100	NotAttributed
h2tg000214l	24549	0	23	23	0	100	H2
h1tg000370l	24529	1	0	1	100	0	NotAttributed
h1tg000416l	24193	1	0	1	100	0	NotAttributed
h1tg000321l	23899	24	0	24	100	0	H1
h1tg000187l	23781	2	1	3	66.6667	33.3333	NotAttributed
h1tg000319l	23682	24	0	24	100	0	H1
h1tg000505l	23377	2	0	2	100	0	NotAttributed
h1tg000312l	23312	2	0	2	100	0	NotAttributed
h1tg000292l	23256	1	0	1	100	0	NotAttributed
h1tg000303l	22743	1	1	2	50	50	NotAttributed
h1tg000334l	22649	1	1	2	50	50	NotAttributed
h1tg000381l	22641	1	0	1	100	0	NotAttributed
h1tg000080l	22155	2	1	3	66.6667	33.3333	NotAttributed
h1tg000359l	22107	0	3	3	0	100	NotAttributed
h1tg000161l	21971	2	0	2	100	0	NotAttributed
h1tg000186l	21935	1	0	1	100	0	NotAttributed
h1tg000248l	21719	0	1	1	0	100	NotAttributed
h1tg000507l	21579	2	17	19	10.5263	89.4737	H2
h1tg000158l	21473	1	1	2	50	50	NotAttributed
h1tg000316l	21378	0	21	21	0	100	H2
h1tg000500l	20969	0	15	15	0	100	H2
h1tg000396l	20834	1	0	1	100	0	NotAttributed
h2tg000276l	20502	1	4	5	20	80	NotAttributed
h1tg000404l	19369	0	1	1	0	100	NotAttributed
h2tg000254l	19369	0	1	1	0	100	NotAttributed
h1tg000461l	19188	0	1	1	0	100	NotAttributed
h1tg000310l	19157	2	1	3	66.6667	33.3333	NotAttributed
h1tg000486l	18981	1	0	1	100	0	NotAttributed
h1tg000466l	18806	2	15	17	11.7647	88.2353	H2
h1tg000508l	18387	18	0	18	100	0	H1
h1tg000390l	17605	0	1	1	0	100	NotAttributed
h1tg000350l	17169	2	1	3	66.6667	33.3333	NotAttributed
h1tg000501l	16851	0	17	17	0	100	H2
