# Supplementary material for: Unravelling genomic drivers of speciation in Musa through genome assemblies of wild banana ancestors
Source: Nat Commun. 2025 Jan 23;16:961. doi: 10.1038/s41467-025-56329-4 (PMC11754795; doi:10.1038/s41467-025-56329-4)
Supplement: Supplementary file 11 — Supplementary Data 9 [file 41467_2025_56329_MOESM11_ESM.xlsx]

## Sheet: Supplementary Data 9
Supplementary Data 9. Accessions used to identify ancestral specific tags
Accession	Origin	SRA	Used with ancestral allele approach	Used with repeated kmer approach
DB_malaccensis_2012_1154	A_m	SRR8989632	yes	yes
DYN018_Musa_balbisiana_CMR	Bal	ERR10695603	yes	yes
DYN019_Musa_balbisiana_Honduras	Bal	ERR10695529	yes	yes
DYN040_Borneo	A_b	ERR10695531	yes	yes
DYN049_Musa_balbisiana_Butuhan	Bal	ERR10695605	yes	yes
DYN059_Cici_Bresil	A_z	ERR10695533	yes	yes
DYN113_Hawain_2	A_b	ERR10695606	yes	yes
DYN124_Musa_maclayi_Hung_Si	AUS	ERR10695540	yes	yes
DYN147_Khae_Phrae	A_s	ERR10695543	yes	yes
DYN172_Musa_balbisiana_Lal_Velchi	Bal	ERR10695608	yes	yes
DYN178_Long_Tavoy	A_s	ERR10695547	yes	yes
DYN212_Monyet	A_z	ERR10695549	yes	yes
DYN228_Musa_textilis	AUS	ERR10695553	yes	yes
DYN262_Pa_Songkhla	A_m	ERR10695557	yes	yes
DYN263_Pa_Rayong	A_s	ERR10695558	yes	yes
DYN302_Musa_balbisiana_Pisang_Klutuk_Wulung	Bal	ERR10695565	yes	yes
DYN319_Pisang_Segun	A_m	ERR10695572	yes	no (pb chr11)
DYN363_Selangor	A_m	ERR10695573	yes	yes
DYN398_M_a_truncata	A_t	ERR10695576	yes	yes
DYN454_Malaccensis_nain	A_m	ERR10695579	yes	yes
DYN_Banksii_H09	A_b	ERR10695518	yes	yes
DYN_Calcutta_4_F08	A_s	ERR10695520	yes	yes
DYN_ITC0415_Pisang_Cici_Alas	A_z	ERR10695581	yes	no (pb chr 5)
DYN_ITC0464_Higa_ITC0464	A_b	ERR10695583	yes	yes
DYN_ITC0599_Musa_schizocarpa	Sch	ERR10695621	yes	yes
DYN_ITC0609_Pahang	A_m	ERR10695584	yes	yes
DYN_ITC0885_banksii	A_b	ERR10695624	yes	yes
DYN_ITC0897_banksii	A_b	ERR10695588	yes	yes
DYN_ITC0917_Musa_peekelii	AUS	ERR10695625	yes	yes
DYN_ITC0926_Musa_schizocarpa	Sch	ERR10695626	yes	yes
DYN_ITC0956_Musa_lolodensis	AUS	ERR10695627	yes	yes
DYN_ITC1028_M_a_errans_Agutay	A_b	ERR10695591	yes	yes
DYN_ITC1346_Pisang_Karok_391	A_m	ERR10695595	yes	yes
DYN_ITC1348_Pisang_serun_404	A_m	ERR10695596	yes	yes
DYN_ITC1349_Pisang_serun_400	A_m	ERR10695597	yes	no (pb chr 1,7,8,11)
DYN_ITC1387_Ensete	ENS	ERR10695598	yes	yes
DYN_ITC1701_M_a_sumatrana	A_u	ERR10695632	yes	yes
DYN_Maia_Oa_Q10	A_z	ERR10695519	yes	yes
DYN_Pahang_B07	A_m & M_2	ERR10695521	yes	no (pb chr 8, 10)
DYN293_Pisang_Jari_Buaya_BS312	M_1	ERR10695564	yes	no (hybrid)
DYN078_EN_13_IDN075	M_1	ERR10695536	yes	no (hybrid)
DYN304_Pisang_Madu	M_1 & M_2	ERR10695567	yes	yes
DYN148_Khai_Nai_on	M_2	ERR10695544	yes	no (hybrid)
DYN190_Manang	M_2	ERR10695609	yes	no (hybrid)
DYN310_Pisang_Pipit	M_2	ERR10695569	yes	no (hybrid)
DYN131_IDN_110	M_2	ERR10695542	yes	no (hybrid)
DYN097_Galeo	M_2	ERR10695537	yes	no (hybrid)
DYN303_Pisang_Lilin	M_2	ERR10695566	yes	no (hybrid)
