# Supplementary material for: Unravelling genomic drivers of speciation in Musa through genome assemblies of wild banana ancestors
Source: Nat Commun. 2025 Jan 23;16:961. doi: 10.1038/s41467-025-56329-4 (PMC11754795; doi:10.1038/s41467-025-56329-4)
Supplement: Supplementary file 12 — Supplementary Data 10 [file 41467_2025_56329_MOESM12_ESM.xlsx]

## Sheet: Supplementary Data 10
Supplementary Data 10. Position in the Pisang Madu H2 assembly that were used to select genes representative of the unknown ancestral origin for phylogenetic analysis
Chromosome	Start	End
chr01	25450000	40350000
chr01	53450000	57750000
chr02	18750000	23550000
chr02	32150000	33850000
chr02	34250000	36934892
chr03	0	2950000
chr03	44850000	46850000
chr04	42250000	45150000
chr05	0	3350000
chr06	1050000	2850000
chr06	3950000	8850000
chr06	12350000	17950000
chr06	32350000	34450000
chr06	37650000	46150000
chr07	0	1450000
chr07	2050000	12550000
chr07	22550000	23450000
chr08	0	1950000
chr08	6550000	13950000
chr08	43450000	47550000
chr08	48750000	51650000
chr09	7250000	11650000
chr10	26550000	36550000
