# Supplementary material for: Unravelling genomic drivers of speciation in Musa through genome assemblies of wild banana ancestors
Source: Nat Commun. 2025 Jan 23;16:961. doi: 10.1038/s41467-025-56329-4 (PMC11754795; doi:10.1038/s41467-025-56329-4)
Supplement: Supplementary file 13 — Supplementary Data 11 [file 41467_2025_56329_MOESM13_ESM.xlsx]

## Sheet: Supplementary Data 11
Supplementary Data 11. Median pairwise Ks (Nei-Gojobori method) between assemblies
	E. glaucum	M. textilis	M. balbisiana	M. a. halabanensis	M. schizocarpa	Pisang Madu H2	M. a. zebrina	M. a. banksii	M. a. malaccensis h1	M. a. malaccensis h2	M. a. malaccensis (reference)	M. a. burmannica
E. glaucum		0.0973	0.0913	0.0908	0.0914	0.0908	0.09125	0.0908	0.0901	0.0902	0.0907	0.09
M. textilis	0.0973		0.0706	0.07075	0.0706	0.0705	0.0711	0.0704	0.0699	0.0699	0.0703	0.0695
M. balbisiana	0.0913	0.0706		0.0395	0.0399	0.0394	0.0397	0.0393	0.0389	0.0389	0.03925	0.0387
M. a. halabanensis	0.0908	0.07075	0.0395		0.0139	0.018	0.0184	0.0193	0.0191	0.0192	0.0192	0.0203
M. schizocarpa	0.0914	0.0706	0.0399	0.0139		0.0192	0.0185	0.0197	0.0202	0.0202	0.0202	0.0209
Pisang Madu H2	0.0908	0.0705	0.0394	0.018	0.0192		0.0149	0.0157	0.0159	0.01585	0.0163	0.0182
M. a. zebrina	0.09125	0.0711	0.0397	0.0184	0.0185	0.0149		0.0167	0.0169	0.017	0.0172	0.0186
M. a. banksii	0.0908	0.0704	0.0393	0.0193	0.0197	0.0157	0.0167		0.0154	0.0154	0.0157	0.0183
M. a. malaccensis h1	0.0901	0.0699	0.0389	0.0191	0.0202	0.0159	0.0169	0.0154		0	0.0104	0.0163
M. a. malaccensis h2	0.0902	0.0699	0.0389	0.0192	0.0202	0.01585	0.017	0.0154	0		0.0104	0.0163
M. a. malaccensis (reference)	0.0907	0.0703	0.03925	0.0192	0.0202	0.0163	0.0172	0.0157	0.0104	0.0104		0.0167
M. a. burmannica	0.09	0.0695	0.0387	0.0203	0.0209	0.0182	0.0186	0.0183	0.0163	0.0163	0.0167
