# Supplementary material for: Unravelling genomic drivers of speciation in Musa through genome assemblies of wild banana ancestors
Source: Nat Commun. 2025 Jan 23;16:961. doi: 10.1038/s41467-025-56329-4 (PMC11754795; doi:10.1038/s41467-025-56329-4)
Supplement: Supplementary file 15 — Source Data [file 41467_2025_56329_MOESM15_ESM.xlsx]

## Sheet: Fig.2
			Alternate databases
Fig.2a	Pisang Madu H1 (M.a. ssp halabanensis) assembly in multifasta file (Macmad_h1.1.0.fasta)	https://doi.org/10.18167/DVN1/6TLMD3	https://www.ncbi.nlm.nih.gov/datasets/genome/?bioproject=PRJEB72282
	svg file obtained from chromosome ancestry painting of Pisang Madu H1 (Macmad_h1.1.0_100000_count.MajR.svg)	https://doi.org/10.18167/DVN1/6TLMD3
	Tabuled file with assembly origin painting (Macmad_h1.1.0_100000_count.MajR.tab)	https://doi.org/10.18167/DVN1/6TLMD3
Fig.2b	Pisang Madu H2 assembly in multifasta file (Macmad_h2.1.0.fasta)	https://doi.org/10.18167/DVN1/6TLMD3	https://www.ncbi.nlm.nih.gov/datasets/genome/?bioproject=PRJEB72282
	svg file obtained from chromosome ancestry painting of Pisang Madu H2 (Macmad_h2.1.0_100000_count.MajR.svg)	https://doi.org/10.18167/DVN1/6TLMD3
	Tabuled file with assembly origin painting (Macmad_h2.1.0_100000_count.MajR.tab)	https://doi.org/10.18167/DVN1/6TLMD3
Fig.2c	ADH gene alignment (ADH3_mafftaligned.fas file)	https://doi.org/10.18167/DVN1/6TLMD3
Fig.2d	GBSS gene alignmen (GBSS1_mafftaligned.fas file)	https://doi.org/10.18167/DVN1/6TLMD3

## Sheet: Fig.3
			Alternate databases
Fig.3	E. glaucum assembly in multifasta file (Ensete_glaucum.1.0.fasta)	https://doi.org/10.18167/DVN1/6TLMD3	https://www.ncbi.nlm.nih.gov/datasets/genome/?bioproject=PRJNA736572
	M. textilis assembly in multifasta file (Textilis.1.0.fasta)	https://doi.org/10.18167/DVN1/6TLMD3	https://www.ncbi.nlm.nih.gov/datasets/genome/?bioproject=PRJEB72282
	M. balbisiana assembly in multifasta file (Musa_balbisiana.1.1.fasta)	https://doi.org/10.18167/DVN1/6TLMD3	https://www.ncbi.nlm.nih.gov/datasets/genome/?bioproject=PRJNA432894
	Pisang Madu H1 (M.a. ssp halabanensis) assembly in multifasta file (Macmad_h1.1.0.fasta)	https://doi.org/10.18167/DVN1/6TLMD3	https://www.ncbi.nlm.nih.gov/datasets/genome/?bioproject=PRJEB72282
	Pisang Madu H2 assembly in multifasta file (Macmad_h2.1.0.fasta)	https://doi.org/10.18167/DVN1/6TLMD3	https://www.ncbi.nlm.nih.gov/datasets/genome/?bioproject=PRJEB72282
	M. schizocarpa assembly in multifasta file (MSchizo.2.0.fasta)	https://doi.org/10.18167/DVN1/6TLMD3	https://www.ncbi.nlm.nih.gov/datasets/genome/?bioproject=PRJEB72282
	M.a. ssp zebrina assembly in multifasta file (MaiaOa.2.0.fasta)	https://doi.org/10.18167/DVN1/6TLMD3	https://www.ncbi.nlm.nih.gov/datasets/genome/?bioproject=PRJEB72282
	M.a. ssp banksii assembly in multifasta file (Banksii.3.0.fasta)	https://doi.org/10.18167/DVN1/6TLMD3	https://www.ncbi.nlm.nih.gov/datasets/genome/?bioproject=PRJEB72282
	M.a. ssp malaccensis h1 assembly in multifasta file (MAH1.fasta)	https://doi.org/10.18167/DVN1/6TLMD3	https://www.ncbi.nlm.nih.gov/bioproject/PRJNA962682/
	M.a. ssp malaccensis h2 assembly in multifasta file (MAH2.fasta)	https://doi.org/10.18167/DVN1/6TLMD3	https://www.ncbi.nlm.nih.gov/bioproject/PRJNA962682/
	M.a. ssp malaccensis reference assembly in multifasta file (DH-Pahang.4.3.fasta)	https://doi.org/10.18167/DVN1/6TLMD4	https://www.genoscope.cns.fr/externe/plants/data/Musa_acuminata_pahang_v4.fasta
	M.a. ssp burmannica assembly in multifasta file (Mabur.2.0.fasta)	https://doi.org/10.18167/DVN1/6TLMD3	https://www.ncbi.nlm.nih.gov/datasets/genome/?bioproject=PRJEB72282
	DH-Pahang annotation transfered with liftoff v1.6.3 to other assembies (DH-Pahang.4.3.gff3)	https://doi.org/10.18167/DVN1/6TLMD3
	E. glaucum annotation with liftoff v1.6.3 and used with jcvi v1.1.18 for orthologs gene and block identification (Ensete_glaucum.gff3)	https://doi.org/10.18167/DVN1/6TLMD3
	M. textilis annotation with liftoff v1.6.3 and used with jcvi v1.1.18 for orthologs gene and block identification (Textilis.gff3)	https://doi.org/10.18167/DVN1/6TLMD3
	M. balbisiana annotation with liftoff v1.6.3 and used with jcvi v1.1.18 for orthologs gene and block identification (Musa_balbisiana.gff3)	https://doi.org/10.18167/DVN1/6TLMD3
	Pisang Madu H1 (M.a. ssp halabanensis) annotation with liftoff v1.6.3 and used with jcvi v1.1.18 for orthologs gene and block identification (Macmad_h1.gff3)	https://doi.org/10.18167/DVN1/6TLMD3
	Pisang Madu H2 annotation with liftoff v1.6.3 and used with jcvi v1.1.18 for orthologs gene and block identification (Macmad_h2.gff3)	https://doi.org/10.18167/DVN1/6TLMD3
	M. schizocarpa annotation with liftoff v1.6.3 and used with jcvi v1.1.18 for orthologs gene and block identification (MSchizo.gff3)	https://doi.org/10.18167/DVN1/6TLMD3
	M.a. ssp zebrina annotation with liftoff v1.6.3 and used with jcvi v1.1.18 for orthologs gene and block identification (MaiaOa.gff3)	https://doi.org/10.18167/DVN1/6TLMD3
	M.a. ssp banksii annotation with liftoff v1.6.3 and used with jcvi v1.1.18 for orthologs gene and block identification (Banksii.gff3)	https://doi.org/10.18167/DVN1/6TLMD3
	M.a. ssp malaccensis h1 annotation with liftoff v1.6.3 and used with jcvi v1.1.18 for orthologs gene and block identification (MAH1.gff3)	https://doi.org/10.18167/DVN1/6TLMD3
	M.a. ssp malaccensis h2 annotation with liftoff v1.6.3 and used with jcvi v1.1.18 for orthologs gene and block identification (MAH2.gff3)	https://doi.org/10.18167/DVN1/6TLMD3
	M.a. ssp malaccensis reference annotation with liftoff v1.6.3 and used with jcvi v1.1.18 for orthologs gene and block identification (DH-Pahang.gff3)	https://doi.org/10.18167/DVN1/6TLMD3
	M.a. ssp burmannica annotation with liftoff v1.6.3 and used with jcvi v1.1.18 for orthologs gene and block identification (Mabur.gff3)	https://doi.org/10.18167/DVN1/6TLMD3
	Chromosome synthenic block identified between assemblies using jcvi v1.1.18 (karyotype_all_norm_center.pdf)	https://doi.org/10.18167/DVN1/6TLMD3
	10635 orthologous gene CDS alignments used for phylogenetic analysis using phyML v3.1 (GeneAlignments.tar.gz)	https://doi.org/10.18167/DVN1/6TLMD3
	svg file of the phylogenetic tree obtained on the 10635 concatenated alignments using phyML v3.1 (M_2_regions.phy_phyml_tree.txt.svg)	https://doi.org/10.18167/DVN1/6TLMD3
	svg file obtained from chromosome ancestry painting of Pisang Madu H2 (Macmad_h2.1.0_100000_count.MajR.svg)	https://doi.org/10.18167/DVN1/6TLMD3

## Sheet: Fig.4
			Alternate databases
Fig.4a	M.a. ssp malaccensis h1 assembly in multifasta file (MAH1.fasta)	https://doi.org/10.18167/DVN1/6TLMD3	https://www.ncbi.nlm.nih.gov/bioproject/PRJNA962682/
	M.a. ssp malaccensis reference assembly in multifasta file (DH-Pahang.4.3.fasta)	https://doi.org/10.18167/DVN1/6TLMD3	https://www.genoscope.cns.fr/externe/plants/data/Musa_acuminata_pahang_v4.fasta
	M.a. ssp malaccensis h1 annotation with liftoff v1.6.3 and used with jcvi v1.1.18 for orthologs gene and block identification (MAH1.gff3)	https://doi.org/10.18167/DVN1/6TLMD3
	M.a. ssp malaccensis reference annotation with liftoff v1.6.3 and used with jcvi v1.1.18 for orthologs gene and block identification (DH-Pahang.gff3)	https://doi.org/10.18167/DVN1/6TLMD3
	Repeats which density is analysed using blast along assemblies (rDNA_and_REPEATS.fas & Group_rDNA_and_REPEATS.tab)	https://doi.org/10.18167/DVN1/6TLMD3
Fig.4b	M.a. ssp zebrina assembly in multifasta file (MaiaOa.2.0.fasta)	https://doi.org/10.18167/DVN1/6TLMD3	https://www.ncbi.nlm.nih.gov/datasets/genome/?bioproject=PRJEB72282
	M.a. ssp malaccensis reference assembly in multifasta file (DH-Pahang.4.3.fasta)	https://doi.org/10.18167/DVN1/6TLMD3	https://www.genoscope.cns.fr/externe/plants/data/Musa_acuminata_pahang_v4.fasta
	M.a. ssp zebrina annotation with liftoff v1.6.3 and used with jcvi v1.1.18 for orthologs gene and block identification (MaiaOa.gff3)	https://doi.org/10.18167/DVN1/6TLMD3
	M.a. ssp malaccensis reference annotation with liftoff v1.6.3 and used with jcvi v1.1.18 for orthologs gene and block identification (DH-Pahang.gff3)	https://doi.org/10.18167/DVN1/6TLMD3
	Repeats which density is analysed using blast along assemblies (rDNA_and_REPEATS.fas & Group_rDNA_and_REPEATS.tab)	https://doi.org/10.18167/DVN1/6TLMD3
Fig.4c	Pisang Madu H2 assembly in multifasta file (Macmad_h2.1.0.fasta)	https://doi.org/10.18167/DVN1/6TLMD3	https://www.ncbi.nlm.nih.gov/datasets/genome/?bioproject=PRJEB72282
	M.a. ssp malaccensis reference assembly in multifasta file (DH-Pahang.4.3.fasta)	https://doi.org/10.18167/DVN1/6TLMD3	https://www.genoscope.cns.fr/externe/plants/data/Musa_acuminata_pahang_v4.fasta
	Pisang Madu H2 annotation with liftoff v1.6.3 and used with jcvi v1.1.18 for orthologs gene and block identification (Macmad_h2.gff3)	https://doi.org/10.18167/DVN1/6TLMD3
	M.a. ssp malaccensis reference annotation with liftoff v1.6.3 and used with jcvi v1.1.18 for orthologs gene and block identification (DH-Pahang.gff3)	https://doi.org/10.18167/DVN1/6TLMD3
	Repeats which density is analysed using blast along assemblies (rDNA_and_REPEATS.fas & Group_rDNA_and_REPEATS.tab)	https://doi.org/10.18167/DVN1/6TLMD3

## Sheet: Fig.5
			Alternate databases
Fig.5a	M.a. ssp zebrina assembly in multifasta file (MaiaOa.2.0.fasta)	https://doi.org/10.18167/DVN1/6TLMD3	https://www.ncbi.nlm.nih.gov/datasets/genome/?bioproject=PRJEB72282
	Repeats which density is analysed using blast along assemblies (rDNA_and_REPEATS.fas & Group_rDNA_and_REPEATS.tab)	https://doi.org/10.18167/DVN1/6TLMD3
Fig.5b	M. schizocarpa assembly in multifasta file (MSchizo.2.0.fasta)	https://doi.org/10.18167/DVN1/6TLMD3	https://www.ncbi.nlm.nih.gov/datasets/genome/?bioproject=PRJEB72282
	Repeats which density is analysed using blast along assemblies (rDNA_and_REPEATS.fas & Group_rDNA_and_REPEATS.tab)	https://doi.org/10.18167/DVN1/6TLMD3
Fig.5cde	Original tif image of M. schizocarpa chromosomes stained with DAPI (1-Schizo_dapi.tif)	https://doi.org/10.18167/DVN1/6TLMD3
Fig.5c	Original tif image of M. schizocarpa chromosomes marked with Nanica probe (1-Schizo_nanica.tif)	https://doi.org/10.18167/DVN1/6TLMD3
Fig.5d	Original tif image of M. schizocarpa chromosomes marked with 45S rDNA probe (1-Schizo_45s.tif)	https://doi.org/10.18167/DVN1/6TLMD3
Fig.5e	Original tif image of M. schizocarpa chromosomes marked with Nanica probe (1-Schizo_nanica.tif)	https://doi.org/10.18167/DVN1/6TLMD3
	Original tif image of M. schizocarpa chromosomes marked with 5S rDNA probe (1-Schizo_5s.tif)	https://doi.org/10.18167/DVN1/6TLMD3

## Sheet: Fig.6
			Alternate databases
Fig.6abc	Multifasta of Cavendish assembly from Huang et al., 2023 (HuangEtal_Baxijiao.fasta)	https://doi.org/10.18167/DVN1/6TLMD3	https://www.ncbi.nlm.nih.gov/datasets/genome/GCF_036884655.1/
	Repeats which density is analysed using blast along assemblies (rDNA_and_REPEATS.fas & Group_rDNA_and_REPEATS.tab)	https://doi.org/10.18167/DVN1/6TLMD3
	Genotyping of a bi-parental population (Malaccensis nain x Chicame) to construct a genetic map the validation and anchoring of chromosome assembly (vcfhunter toolbox)	https://www.ncbi.nlm.nih.gov/bioproject/?term=PRJNA1182927
	Illumina whole genome sequencing of Akondro Mainty (2x gamete donor of Cavendish & parent of parent child trio) for Cavendish haplotype phasing (vcfhunter toolbox)	https://www.ncbi.nlm.nih.gov/sra?LinkName=biosample_sra&from_uid=32692049
	Illumina whole genome sequencing of Malaccensis nain (parent of parent child trio) for Cavendish haplotype phasing (vcfhunter toolbox)	https://www.ncbi.nlm.nih.gov/sra?LinkName=biosample_sra&from_uid=32692100
	Illumina whole genome sequencing of MC2 (child of parent child trio) for Cavendish haplotype phasing (vcfhunter toolbox)	https://www.ncbi.nlm.nih.gov/sra?LinkName=biosample_sra&from_uid=32692189
	Illumina whole genome sequencing of Grande Naine (Cavendish illumina reads) for 1x gamete haplotype painting (vcfhunter toolbox)	https://www.ncbi.nlm.nih.gov/sra?LinkName=biosample_sra&from_uid=32692034
	Circos configuration file used for circos v0.69-8 representation (CIRCOS.conf)	https://doi.org/10.18167/DVN1/6TLMD3
	Ancestry chromosome painting layer for circos representation (ChromosomeTiles.tab)	https://doi.org/10.18167/DVN1/6TLMD3
	Haplotype chromosome painting layer for circos representation (Haplotypes.tab)	https://doi.org/10.18167/DVN1/6TLMD3
	Repeat density layer for circos representation (Repeat.tab)	https://doi.org/10.18167/DVN1/6TLMD3
	Karyotype information for circos representation (karyotype.tab)	https://doi.org/10.18167/DVN1/6TLMD3
	Additionnal configuration file for circos representation (circos_housekeeping.conf)	https://doi.org/10.18167/DVN1/6TLMD3
	svg file generated by circos (CIRCOS.svg)	https://doi.org/10.18167/DVN1/6TLMD3
Fig.6d	Multifasta of Cavendish assembly from Huang et al., 2023 (HuangEtal_Baxijiao.fasta)	https://doi.org/10.18167/DVN1/6TLMD3	https://www.ncbi.nlm.nih.gov/datasets/genome/GCF_036884655.1/
	M.a. ssp zebrina assembly in multifasta file (MaiaOa.2.0.fasta)	https://doi.org/10.18167/DVN1/6TLMD3	https://www.ncbi.nlm.nih.gov/datasets/genome/?bioproject=PRJEB72282
	Pisang Madu H2 assembly in multifasta file (Macmad_h2.1.0.fasta)	https://doi.org/10.18167/DVN1/6TLMD3	https://www.ncbi.nlm.nih.gov/datasets/genome/?bioproject=PRJEB72282
	M.a. ssp malaccensis h1 assembly in multifasta file (MAH1.fasta)	https://doi.org/10.18167/DVN1/6TLMD3	https://www.ncbi.nlm.nih.gov/bioproject/PRJNA962682/
	M.a. ssp zebrina annotation with liftoff v1.6.3 and used with jcvi v1.1.18 for orthologs gene and block identification (MaiaOa.gff3)	https://doi.org/10.18167/DVN1/6TLMD3
	Pisang Madu H2 annotation with liftoff v1.6.3 and used with jcvi v1.1.18 for orthologs gene and block identification (Macmad_h2.gff3)	https://doi.org/10.18167/DVN1/6TLMD3
	M.a. ssp malaccensis h1 annotation with liftoff v1.6.3 and used with jcvi v1.1.18 for orthologs gene and block identification (MAH1.gff3)	https://doi.org/10.18167/DVN1/6TLMD3
Fig.6e	Original tif image of Grande Naine accession (Cavendish) chromosomes stained with DAPI (2-Cav_dapi.tif)	https://doi.org/10.18167/DVN1/6TLMD3
	Original tif image of Grande Naine accession (Cavendish) chromosomes marked with chr01 probe (2-Cav_chr1(51J24v).tif)	https://doi.org/10.18167/DVN1/6TLMD3
	Original tif image of Grande Naine accession (Cavendish) chromosomes marked with T4 probe (2-Cav_chr4(17B03r).tif)	https://doi.org/10.18167/DVN1/6TLMD3
	Original tif image of Grande Naine accession (Cavendish) chromosomes marked with T7 probe (2-Cav_chr7(4C23b).tif)	https://doi.org/10.18167/DVN1/6TLMD3
Fig.6f	Original tif image of Grande Naine accession (Cavendish) chromosomes stained with DAPI (Cav_dapi (3-8).tif)	https://doi.org/10.18167/DVN1/6TLMD3
	Original tif image of Grande Naine accession (Cavendish) chromosomes marked with chr08 probe (3-Cav_chr8(51D16r).tif)	https://doi.org/10.18167/DVN1/6TLMD3
	Original tif image of Grande Naine accession (Cavendish) chromosomes marked with T3 probe (3-Cav_chr3(4L23v).tif)	https://doi.org/10.18167/DVN1/6TLMD3

## Sheet: Supp. Fig.1
			Alternate databases
Supp.Fig.1abcdefgh	E. glaucum assembly in multifasta file (Ensete_glaucum.1.0.fasta)	https://doi.org/10.18167/DVN1/6TLMD3	https://www.ncbi.nlm.nih.gov/datasets/genome/?bioproject=PRJNA736572
	M. textilis assembly in multifasta file (Textilis.1.0.fasta)	https://doi.org/10.18167/DVN1/6TLMD3	https://www.ncbi.nlm.nih.gov/datasets/genome/?bioproject=PRJEB72282
	M. balbisiana assembly in multifasta file (Musa_balbisiana.1.1.fasta)	https://doi.org/10.18167/DVN1/6TLMD3	https://www.ncbi.nlm.nih.gov/datasets/genome/?bioproject=PRJNA432894
	Pisang Madu H1 (M.a. ssp halabanensis) assembly in multifasta file (Macmad_h1.1.0.fasta)	https://doi.org/10.18167/DVN1/6TLMD3	https://www.ncbi.nlm.nih.gov/datasets/genome/?bioproject=PRJEB72282
	Pisang Madu H2 assembly in multifasta file (Macmad_h2.1.0.fasta)	https://doi.org/10.18167/DVN1/6TLMD3	https://www.ncbi.nlm.nih.gov/datasets/genome/?bioproject=PRJEB72282
	M. schizocarpa assembly in multifasta file (MSchizo.2.0.fasta)	https://doi.org/10.18167/DVN1/6TLMD3	https://www.ncbi.nlm.nih.gov/datasets/genome/?bioproject=PRJEB72282
	M.a. ssp zebrina assembly in multifasta file (MaiaOa.2.0.fasta)	https://doi.org/10.18167/DVN1/6TLMD3	https://www.ncbi.nlm.nih.gov/datasets/genome/?bioproject=PRJEB72282
	M.a. ssp banksii assembly in multifasta file (Banksii.3.0.fasta)	https://doi.org/10.18167/DVN1/6TLMD3	https://www.ncbi.nlm.nih.gov/datasets/genome/?bioproject=PRJEB72282
	M.a. ssp malaccensis h1 assembly in multifasta file (MAH1.fasta)	https://doi.org/10.18167/DVN1/6TLMD3	https://www.ncbi.nlm.nih.gov/bioproject/PRJNA962682/
	M.a. ssp malaccensis h2 assembly in multifasta file (MAH2.fasta)	https://doi.org/10.18167/DVN1/6TLMD3	https://www.ncbi.nlm.nih.gov/bioproject/PRJNA962682/
	M.a. ssp malaccensis reference assembly in multifasta file (DH-Pahang.4.3.fasta)	https://doi.org/10.18167/DVN1/6TLMD3	https://www.genoscope.cns.fr/externe/plants/data/Musa_acuminata_pahang_v4.fasta
	M.a. ssp burmannica assembly in multifasta file (Mabur.2.0.fasta)	https://doi.org/10.18167/DVN1/6TLMD3	https://www.ncbi.nlm.nih.gov/datasets/genome/?bioproject=PRJEB72282
	DH-Pahang annotation transfered with liftoff v1.6.3 to other assembies (DH-Pahang.4.3.gff3)	https://doi.org/10.18167/DVN1/6TLMD3
	E. glaucum annotation with liftoff v1.6.3 and used with jcvi v1.1.18 for orthologs gene (Ensete_glaucum.gff3)	https://doi.org/10.18167/DVN1/6TLMD3
	M. textilis annotation with liftoff v1.6.3 and used with jcvi v1.1.18 for orthologs gene (Textilis.gff3)	https://doi.org/10.18167/DVN1/6TLMD3
	M. balbisiana annotation with liftoff v1.6.3 and used with jcvi v1.1.18 for orthologs gene (Musa_balbisiana.gff3)	https://doi.org/10.18167/DVN1/6TLMD3
	Pisang Madu H1 (M.a. ssp halabanensis) annotation with liftoff v1.6.3 and used with jcvi v1.1.18 for orthologs gene (Macmad_h1.gff3)	https://doi.org/10.18167/DVN1/6TLMD3
	Pisang Madu H2 annotation with liftoff v1.6.3 and used with jcvi v1.1.18 for orthologs gene (Macmad_h2.gff3)	https://doi.org/10.18167/DVN1/6TLMD3
	M. schizocarpa annotation with liftoff v1.6.3 and used with jcvi v1.1.18 for orthologs gene (MSchizo.gff3)	https://doi.org/10.18167/DVN1/6TLMD3
	M.a. ssp zebrina annotation with liftoff v1.6.3 and used with jcvi v1.1.18 for orthologs gene (MaiaOa.gff3)	https://doi.org/10.18167/DVN1/6TLMD3
	M.a. ssp banksii annotation with liftoff v1.6.3 and used with jcvi v1.1.18 for orthologs gene (Banksii.gff3)	https://doi.org/10.18167/DVN1/6TLMD3
	M.a. ssp malaccensis h1 annotation with liftoff v1.6.3 and used with jcvi v1.1.18 for orthologs gene (MAH1.gff3)	https://doi.org/10.18167/DVN1/6TLMD3
	M.a. ssp malaccensis h2 annotation with liftoff v1.6.3 and used with jcvi v1.1.18 for orthologs gene (MAH2.gff3)	https://doi.org/10.18167/DVN1/6TLMD3
	M.a. ssp malaccensis reference annotation with liftoff v1.6.3 and used with jcvi v1.1.18 for orthologs gene (DH-Pahang.gff3)	https://doi.org/10.18167/DVN1/6TLMD3
	M.a. ssp burmannica annotation with liftoff v1.6.3 and used with jcvi v1.1.18 for orthologs gene (Mabur.gff3)	https://doi.org/10.18167/DVN1/6TLMD3
	10635 orthologous gene CDS alignments used for phylogenetic analysis using phyML v3.1 (GeneAlignments.tar.gz)	https://doi.org/10.18167/DVN1/6TLMD3
	14 alternate tree topology branc support (AlternateTreeBranchSupport.tar.gz)	https://doi.org/10.18167/DVN1/6TLMD3

## Sheet: Supp. Fig.2
			Alternate databases
Supp.Fig.1abcdef	E. glaucum assembly in multifasta file (Ensete_glaucum.1.0.fasta)	https://doi.org/10.18167/DVN1/6TLMD3	https://www.ncbi.nlm.nih.gov/datasets/genome/?bioproject=PRJNA736572
	M. textilis assembly in multifasta file (Textilis.1.0.fasta)	https://doi.org/10.18167/DVN1/6TLMD3	https://www.ncbi.nlm.nih.gov/datasets/genome/?bioproject=PRJEB72282
	M. balbisiana assembly in multifasta file (Musa_balbisiana.1.1.fasta)	https://doi.org/10.18167/DVN1/6TLMD3	https://www.ncbi.nlm.nih.gov/datasets/genome/?bioproject=PRJNA432894
	Pisang Madu H1 (M.a. ssp halabanensis) assembly in multifasta file (Macmad_h1.1.0.fasta)	https://doi.org/10.18167/DVN1/6TLMD3	https://www.ncbi.nlm.nih.gov/datasets/genome/?bioproject=PRJEB72282
	Pisang Madu H2 assembly in multifasta file (Macmad_h2.1.0.fasta)	https://doi.org/10.18167/DVN1/6TLMD3	https://www.ncbi.nlm.nih.gov/datasets/genome/?bioproject=PRJEB72282
	M. schizocarpa assembly in multifasta file (MSchizo.2.0.fasta)	https://doi.org/10.18167/DVN1/6TLMD3	https://www.ncbi.nlm.nih.gov/datasets/genome/?bioproject=PRJEB72282
	M.a. ssp zebrina assembly in multifasta file (MaiaOa.2.0.fasta)	https://doi.org/10.18167/DVN1/6TLMD3	https://www.ncbi.nlm.nih.gov/datasets/genome/?bioproject=PRJEB72282
	M.a. ssp banksii assembly in multifasta file (Banksii.3.0.fasta)	https://doi.org/10.18167/DVN1/6TLMD3	https://www.ncbi.nlm.nih.gov/datasets/genome/?bioproject=PRJEB72282
	M.a. ssp malaccensis h1 assembly in multifasta file (MAH1.fasta)	https://doi.org/10.18167/DVN1/6TLMD3	https://www.ncbi.nlm.nih.gov/bioproject/PRJNA962682/
	M.a. ssp malaccensis h2 assembly in multifasta file (MAH2.fasta)	https://doi.org/10.18167/DVN1/6TLMD3	https://www.ncbi.nlm.nih.gov/bioproject/PRJNA962682/
	M.a. ssp malaccensis reference assembly in multifasta file (DH-Pahang.4.3.fasta)	https://doi.org/10.18167/DVN1/6TLMD3	https://www.genoscope.cns.fr/externe/plants/data/Musa_acuminata_pahang_v4.fasta
	M.a. ssp burmannica assembly in multifasta file (Mabur.2.0.fasta)	https://doi.org/10.18167/DVN1/6TLMD3	https://www.ncbi.nlm.nih.gov/datasets/genome/?bioproject=PRJEB72282
	DH-Pahang annotation transfered with liftoff v1.6.3 to other assembies (DH-Pahang.4.3.gff3)	https://doi.org/10.18167/DVN1/6TLMD3
	E. glaucum annotation with liftoff v1.6.3 and used with jcvi v1.1.18 for orthologs gene (Ensete_glaucum.gff3)	https://doi.org/10.18167/DVN1/6TLMD3
	M. textilis annotation with liftoff v1.6.3 and used with jcvi v1.1.18 for orthologs gene (Textilis.gff3)	https://doi.org/10.18167/DVN1/6TLMD3
	M. balbisiana annotation with liftoff v1.6.3 and used with jcvi v1.1.18 for orthologs gene (Musa_balbisiana.gff3)	https://doi.org/10.18167/DVN1/6TLMD3
	Pisang Madu H1 (M.a. ssp halabanensis) annotation with liftoff v1.6.3 and used with jcvi v1.1.18 for orthologs gene (Macmad_h1.gff3)	https://doi.org/10.18167/DVN1/6TLMD3
	Pisang Madu H2 annotation with liftoff v1.6.3 and used with jcvi v1.1.18 for orthologs gene (Macmad_h2.gff3)	https://doi.org/10.18167/DVN1/6TLMD3
	M. schizocarpa annotation with liftoff v1.6.3 and used with jcvi v1.1.18 for orthologs gene (MSchizo.gff3)	https://doi.org/10.18167/DVN1/6TLMD3
	M.a. ssp zebrina annotation with liftoff v1.6.3 and used with jcvi v1.1.18 for orthologs gene (MaiaOa.gff3)	https://doi.org/10.18167/DVN1/6TLMD3
	M.a. ssp banksii annotation with liftoff v1.6.3 and used with jcvi v1.1.18 for orthologs gene (Banksii.gff3)	https://doi.org/10.18167/DVN1/6TLMD3
	M.a. ssp malaccensis h1 annotation with liftoff v1.6.3 and used with jcvi v1.1.18 for orthologs gene (MAH1.gff3)	https://doi.org/10.18167/DVN1/6TLMD3
	M.a. ssp malaccensis h2 annotation with liftoff v1.6.3 and used with jcvi v1.1.18 for orthologs gene (MAH2.gff3)	https://doi.org/10.18167/DVN1/6TLMD3
	M.a. ssp malaccensis reference annotation with liftoff v1.6.3 and used with jcvi v1.1.18 for orthologs gene (DH-Pahang.gff3)	https://doi.org/10.18167/DVN1/6TLMD3
	M.a. ssp burmannica annotation with liftoff v1.6.3 and used with jcvi v1.1.18 for orthologs gene (Mabur.gff3)	https://doi.org/10.18167/DVN1/6TLMD3
	10635 orthologous gene CDS alignments used for phylogenetic analysis using phyML v3.1 (GeneAlignments.tar.gz)	https://doi.org/10.18167/DVN1/6TLMD3
	14 alternate tree topology branc support (AlternateTreeBranchSupport.tar.gz)	https://doi.org/10.18167/DVN1/6TLMD3

## Sheet: Supp. Fig.3
			Alternate databases
Supp. Fig.3ab	M.a. ssp burmannica assembly in multifasta file (Mabur.2.0.fasta)	https://doi.org/10.18167/DVN1/6TLMD3	https://www.ncbi.nlm.nih.gov/datasets/genome/?bioproject=PRJEB72282
	M.a. ssp malaccensis reference assembly in multifasta file (DH-Pahang.4.3.fasta)	https://doi.org/10.18167/DVN1/6TLMD3	https://www.genoscope.cns.fr/externe/plants/data/Musa_acuminata_pahang_v4.fasta
	M.a. ssp burmannica annotation with liftoff v1.6.3 and used with jcvi v1.1.18 for orthologs gene and block identification (Mabur.gff3)	https://doi.org/10.18167/DVN1/6TLMD3
	M.a. ssp malaccensis reference annotation with liftoff v1.6.3 and used with jcvi v1.1.18 for orthologs gene and block identification (DH-Pahang.gff3)	https://doi.org/10.18167/DVN1/6TLMD3
	Repeats which density is analysed using blast along assemblies (rDNA_and_REPEATS.fas & Group_rDNA_and_REPEATS.tab)	https://doi.org/10.18167/DVN1/6TLMD3
Supp. Fig.3cd	M. balbisiana assembly in multifasta file (Musa_balbisiana.1.1.fasta)	https://doi.org/10.18167/DVN1/6TLMD3	https://www.ncbi.nlm.nih.gov/datasets/genome/?bioproject=PRJNA432894
	M.a. ssp malaccensis reference assembly in multifasta file (DH-Pahang.4.3.fasta)	https://doi.org/10.18167/DVN1/6TLMD3	https://www.genoscope.cns.fr/externe/plants/data/Musa_acuminata_pahang_v4.fasta
	M. balbisiana annotation with liftoff v1.6.3 and used with jcvi v1.1.18 for orthologs gene and block identification (Musa_balbisiana.gff3)	https://doi.org/10.18167/DVN1/6TLMD3
	M.a. ssp malaccensis reference annotation with liftoff v1.6.3 and used with jcvi v1.1.18 for orthologs gene and block identification (DH-Pahang.gff3)	https://doi.org/10.18167/DVN1/6TLMD3
	Repeats which density is analysed using blast along assemblies (rDNA_and_REPEATS.fas & Group_rDNA_and_REPEATS.tab)	https://doi.org/10.18167/DVN1/6TLMD3

## Sheet: Supp. Fig.4
			Alternate databases
Supp. Fig.4a	Pisang Madu H2 assembly in multifasta file (Macmad_h2.1.0.fasta)	https://doi.org/10.18167/DVN1/6TLMD3	https://www.ncbi.nlm.nih.gov/datasets/genome/?bioproject=PRJEB72282
	M.a. ssp malaccensis reference assembly in multifasta file (DH-Pahang.4.3.fasta)	https://doi.org/10.18167/DVN1/6TLMD3	https://www.genoscope.cns.fr/externe/plants/data/Musa_acuminata_pahang_v4.fasta
	Pisang Madu H2 annotation with liftoff v1.6.3 and used with jcvi v1.1.18 for orthologs gene and block identification (Macmad_h2.gff3)	https://doi.org/10.18167/DVN1/6TLMD3
	M.a. ssp malaccensis reference annotation with liftoff v1.6.3 and used with jcvi v1.1.18 for orthologs gene and block identification (DH-Pahang.gff3)	https://doi.org/10.18167/DVN1/6TLMD3
	Repeats which density is analysed using blast along assemblies (rDNA_and_REPEATS.fas & Group_rDNA_and_REPEATS.tab)	https://doi.org/10.18167/DVN1/6TLMD3
Supp. Fig.4a	Not relevent

## Sheet: Supp. Fig.5
			Alternate databases
Supp. Fig.5	Pisang Madu H1 (M.a. ssp halabanensis) assembly in multifasta file (Macmad_h1.1.0.fasta)	https://doi.org/10.18167/DVN1/6TLMD3	https://www.ncbi.nlm.nih.gov/datasets/genome/?bioproject=PRJEB72282
	Pisang Madu H2 assembly in multifasta file (Macmad_h2.1.0.fasta)	https://doi.org/10.18167/DVN1/6TLMD3	https://www.ncbi.nlm.nih.gov/datasets/genome/?bioproject=PRJEB72282
	M.a. ssp malaccensis reference assembly in multifasta file (DH-Pahang.4.3.fasta)	https://doi.org/10.18167/DVN1/6TLMD3	https://www.genoscope.cns.fr/externe/plants/data/Musa_acuminata_pahang_v4.fasta
	Pisang Madu H1 (M.a. ssp halabanensis) annotation with liftoff v1.6.3 and used with jcvi v1.1.18 for orthologs gene and block identification (Macmad_h1.gff3)	https://doi.org/10.18167/DVN1/6TLMD3
	Pisang Madu H2 annotation with liftoff v1.6.3 and used with jcvi v1.1.18 for orthologs gene and block identification (Macmad_h2.gff3)	https://doi.org/10.18167/DVN1/6TLMD3
	M.a. ssp malaccensis reference annotation with liftoff v1.6.3 and used with jcvi v1.1.18 for orthologs gene and block identification (DH-Pahang.gff3)	https://doi.org/10.18167/DVN1/6TLMD3
	svg file obtained from chromosome ancestry painting of Pisang Madu H1 (Macmad_h1.1.0_100000_count.MajR.svg)	https://doi.org/10.18167/DVN1/6TLMD3
	svg file obtained from chromosome ancestry painting of Pisang Madu H2 (Macmad_h2.1.0_100000_count.MajR.svg)	https://doi.org/10.18167/DVN1/6TLMD3

[truncated: 40 more sheets: Supp. Fig.6, Supp. Fig.7, Supp. Fig.8, Supp. Fig.9, Supp. Fig.10, Supp. Fig.11, Supp. Fig.12, Supp. Fig.13, Supp. Fig.14, Supp. Fig.15, Supp. Fig.16, Supp. Fig.17, Supp. Fig.18, Supp. Fig.19, Supp. Fig.20, Supp. Fig.21, Supp. Fig.22, Supp. Fig.23, Supp. Fig.24, Supp. Fig.25 …]
